# Supplementary material for: Motor Control of Landing from a Jump in Simulated Hypergravity
Source: PLoS One. 2015 Oct 27;10(10):e0141574. doi: 10.1371/journal.pone.0141574 (PMC4624769; doi:10.1371/journal.pone.0141574)
Supplement: S1 Dataset — (XLSX) [file pone.0141574.s001.xlsx]

## Sheet: ALL_Stats_2hyperG-duplicated-1g
Session	Gravity condition (g)	Trial	Subject number	gravity (g)	land1 (ms)	land2 (ms)	landing (ms)	taer (ms)	Sz-max (m)	Vz-TD (m.s-1)	Fz-peak/BW	DSz1 (m)	DSz2 (m)	DSz (m)	k1 (s-2)	k2 (s-2)	c2 (s-1)	Hip angle at TD (°)	Knee angle at TD (°)	Ankle angle at TD (°)	Hip RoM1 (°)	Knee RoM1 (°)	Ankle RoM1 (°)	Hip RoM2 (°)	Knee RoM2 (°)	Ankle RoM2 (°)
SLS	1	1	1	1	102	256	358	395	0.290121	-1.90243	2.26524	0.18842	0.154373	0.342794	101.935	16.4426	5.11779	158.82	146.57	131.573	26.0325	40.1471	41.4199	38.9025	23.4769	8.86077
SLS	1	2	1	1	92	281	373	399	0.275967	-1.98195	2.4096	0.173724	0.178092	0.351816	111.863	11.2401	5.00557	149.543	144.828	123.91	25.726	36.3683	30.9389	34.4295	22.6397	8.25845
SLS	1	3	1	1	104	323	427	408	0.306035	-1.98832	2.49996	0.192893	0.156658	0.349552	104.377	9.43303	5.41601	158.828	139.127	121.114	28.6048	35.5065	32.9042	36.1919	17.6569	1.76009
SLS	1	4	1	1	95	303	398	401	0.276831	-1.97286	2.21584	0.181281	0.188773	0.370054	95.0539	12.0257	4.75708	157.953	135.397	117.028	26.2498	33.6266	33.4194	41.0744	22.1675	0.846782
SLS	1	5	1	1	112	269	381	388	0.275356	-1.90206	2.45238	0.206003	0.151829	0.357832	89.815	11.403	5.46917	161.568	144.244	130.29	29.5813	41.0156	46.0261	40.8792	22.0202	3.74321
SLS	1	6	1	1	127	263	390	386	0.270935	-1.86853	2.1043	0.216988	0.134973	0.351961	76.9184	14.3	3.83245	156.754	143.564	129.785	32.3754	42.8551	44.9215	31.2849	17.6014	0.744576
SLS	1	1	2	1	83	140	223	451	0.364689	-2.23075	3.89966	0.1783	0.085322	0.263622	187.088	12.3467	12.5314	160.812	154.667	131.57	18.0888	33.5421	39.3339	15.7961	17.9546	4.02552
SLS	1	2	2	1	86	124	210	457	0.383789	-2.2607	3.52804	0.176743	0.065946	0.242688	195.113	42.6286	12.1641	169.122	149.952	127.022	20.4822	35.5032	34.7048	13.4644	10.5766	2.37692
SLS	1	3	2	1	75	182	257	466	0.388461	-2.3078	3.79918	0.15851	0.083416	0.241926	227.772	9.68784	13.5012	158.117	146.794	117.873	18.741	30.4442	23.9331	10.6025	11.1064	2.75675
SLS	1	4	2	1	85	124	209	442	0.361743	-2.16992	3.32469	0.170241	0.06493	0.235171	192.162	28.0331	15.2491	156.496	156.956	131.451	17.8244	34.6927	35.4299	8.76941	12.6937	5.86016
SLS	1	5	2	1	89	148	237	453	0.379918	-2.2235	3.74005	0.182811	0.07106	0.253871	186.906	14.4508	14.1394	161.846	147.114	124.371	19.3212	34.5652	34.9192	14.1267	12.2387	0.56863
SLS	1	6	2	1	81	165	246	460	0.383488	-2.34902	3.86031	0.176824	0.091553	0.268377	200.77	8.34781	12.0155	165.697	151.335	122.003	21.166	35.7321	30.7159	12.1696	14.3258	2.05003
SLS	1	1	3	1	92	132	224	377	0.299198	-1.86789	3.26516	0.165567	0.069723	0.23529	156.226	52.4508	10.774	154.494	143.582	128.487	16.3049	31.3863	36.8397	11.7403	11.7447	3.4807
SLS	1	2	3	1	88	153	241	377	0.290114	-1.89087	3.52881	0.16596	0.092034	0.257993	151.535	32.6839	10.4146	145.511	140.982	122.261	18.2457	32.4463	32.3521	10.0797	13.8185	1.69107
SLS	1	3	3	1	81	131	212	368	0.264664	-1.85148	4.50653	0.154632	0.084337	0.238969	191.436	43.0761	11.7819	155.074	149.132	131.679	14.1097	30.0196	36.5609	12.5654	16.6508	4.16203
SLS	1	4	3	1	81	136	217	377	0.271191	-1.88765	4.59714	0.155445	0.085939	0.241383	198.67	44.0672	10.3974	149.477	147.26	128.893	13.4969	30.3283	35.0364	9.9357	15.1462	4.3319
SLS	1	5	3	1	81	176	257	374	0.293884	-1.83777	3.62265	0.154461	0.11958	0.274041	154.851	37.7262	8.14916	147.96	145.394	128.205	16.4253	30.4547	34.6127	17.5781	20.7192	5.86091
SLS	1	6	3	1	90	127	217	384	0.283116	-1.90502	3.82638	0.168635	0.073419	0.242055	171.606	43.3361	11.1374	154.735	149.529	134.517	16.639	33.4251	41.4205	12.0248	15.7708	4.51518
SLS	1	1	4	1	80	198	278	385	0.266693	-1.90821	3.83329	0.153057	0.11658	0.269637	187.872	10.5864	8.92337	149.252	151.554	126.104	26.8242	34.3562	30.8323	26.2243	14.8955	2.37954
SLS	1	2	4	1	71	225	296	380	0.259937	-1.93211	4.64236	0.139335	0.129525	0.268861	217.526	2.87611	9.88979	152.939	146.09	117.524	26.2431	29.9785	22.6411	29.9467	11.5599	0.45902
SLS	1	3	4	1	84	216	300	377	0.267746	-1.84399	3.65885	0.150864	0.093061	0.243925	194.798	7.90018	9.57746	151.806	156.624	132.738	25.0373	35.233	33.8297	25.3423	13.3228	3.82908
SLS	1	4	4	1	75	253	328	382	0.27639	-1.88626	4.06971	0.140749	0.123037	0.263786	212.26	5.59425	8.64625	156.986	151.768	124.011	25.0225	31.4354	31.5857	34.5286	16.1282	2.11773
SLS	1	5	4	1	71	187	258	380	0.248757	-1.87751	3.99011	0.133394	0.118826	0.252221	204.971	12.0435	9.07498	149.026	158.651	132.947	22.3813	31.7863	34.1997	28.0653	22.9847	5.68605
SLS	1	6	4	1	69	210	279	380	0.255007	-1.87837	4.15254	0.131497	0.13841	0.269907	206.144	7.2812	8.15293	154.051	156.879	127.449	22.9076	32.5234	29.8489	33.8909	23.4741	5.27217
SLS	1	1	5	1	50	186	236	456	0.345084	-2.30666	4.52922	0.116085	0.166111	0.282197	259.007	27.4033	8.13251	145.457	142.417	112.153	17.6962	24.4685	18.1751	29.1266	23.1735	5.73409
SLS	1	2	5	1	53	174	227	463	0.349499	-2.31519	4.32151	0.122894	0.142278	0.265173	290.073	23.6097	9.69286	149.159	138.733	107.665	19.3584	25.6764	16.5849	23.6848	15.5739	2.57116
SLS	1	3	5	1	45	172	217	442	0.317421	-2.23055	3.8835	0.101871	0.157023	0.258894	307.349	28.8813	8.83629	148.439	153.621	125.304	13.9173	20.9572	21.0758	30.0145	33.4269	12.6296
SLS	1	4	5	1	61	172	233	451	0.328417	-2.25749	4.45122	0.135752	0.135595	0.271346	266.128	26.9258	8.19865	155.049	151.769	124.672	18.0991	29.4098	27.9461	29.0623	23.5112	5.89834
SLS	1	5	5	1	59	180	239	449	0.349703	-2.23374	4.84262	0.13275	0.130834	0.263584	261.496	18.9556	10.7246	152.458	144.274	114.552	19.725	27.0918	22.0931	24.5108	17.2185	4.46023
SLS	1	6	5	1	65	186	251	445	0.318404	-2.23455	4.03492	0.143175	0.120591	0.263766	281.046	16.5037	9.28348	144.27	139.275	109.029	22.3554	28.6684	18.2987	19.2396	11.7792	0.162544
SLS	1	1	6	1	73	81	154	388	0.272122	-1.90797	2.97175	0.124694	0.044716	0.16941	235.936	152.436	10.4545	158.789	152.01	118.798	17.1604	27.5567	19.7722	2.55719	3.8224	2.10923
SLS	1	2	6	1	74	62	136	414	0.286203	-2.04369	3.62405	0.129595	0.029848	0.159442	251.468	179.33	13.6862	157.03	146.03	110.171	14.0736	21.9819	13.9315	0.243969	0.32448	0.061863
SLS	1	3	6	1	73	73	146	429	0.31951	-2.13546	3.77633	0.134155	0.033537	0.167691	276.239	151.953	14.7683	157.49	142.675	107.256	13.888	20.8878	10.6031	0.149033	0.127086	0.584806
SLS	1	4	6	1	74	66	140	406	0.290434	-2.00071	3.60994	0.127045	0.028416	0.155461	269.389	178.609	14.946	171.807	156.752	123.479	15.7425	27.2316	25.7578	5.84947	6.92585	1.07236
SLS	1	5	6	1	72	54	126	406	0.29288	-1.97874	3.97529	0.124312	0.023232	0.147543	311.333	259.326	15.9212	166.887	156.985	120.485	16.9897	26.0693	20.3763	3.73571	3.52467	0.155232
SLS	1	6	6	1	73	62	135	419	0.302455	-2.07318	4.25521	0.131081	0.028495	0.159576	281.102	190.745	14.27	162.643	149.598	112.603	13.4421	22.8113	18.8787	0.318806	0.732981	0.697122
SLS	1	1	7	1	107	287	394	379	0.296726	-1.83916	2.67932	0.185615	0.137658	0.323273	119.023	17.8601	4.64803	167.708	145.6	129.364	24.2403	32.9695	36.2378	29.3309	20.4651	3.42871
SLS	1	2	7	1	119	228	347	355	0.271436	-1.77817	2.33697	0.211865	0.144796	0.356661	89.8794	20.7822	4.38402	150.436	135.661	121.574	30.7863	36.3932	31.882	18.4957	12.9604	3.65725
SLS	1	3	7	1	96	212	308	346	0.236495	-1.72218	2.51524	0.167386	0.123204	0.29059	125.038	24.2429	5.97887	163.702	154.021	133.589	20.5542	33.1378	38.337	20.7055	23.1195	7.5375
SLS	1	4	7	1	83	254	337	384	0.281478	-1.87429	2.23618	0.154195	0.168213	0.322408	125.643	26.1853	4.6811	152.871	146.528	129.863	16.3677	29.4905	35.428	23.3504	30.0701	10.4548
SLS	1	5	7	1	118	264	382	366	0.284865	-1.8101	2.84537	0.194787	0.087616	0.282403	109.946	17.7609	5.8722	149.396	140.835	126.506	17.8325	28.6486	38.235	12.1049	11.2663	2.75386
SLS	1	6	7	1	103	257	360	360	0.279993	-1.76501	2.38419	0.186125	0.168337	0.354463	116.074	24.2802	4.02236	148.724	138.218	120.171	24.1369	31.7922	28.9373	18.6364	20.1299	5.16446
SLS	1	1	8	1	104	177	281	380	0.279842	-1.84572	2.45877	0.193202	0.119953	0.313155	113.577	33.5469	5.39444	155.521	143.913	127.712	21.7047	39.0829	35.1993	13.8907	17.1762	4.25156
SLS	1	2	8	1	108	170	278	365	0.274036	-1.79165	2.16146	0.193218	0.113631	0.306848	105.723	37.5015	5.28123	162.531	154.687	134.412	22.2372	44.3165	38.3298	12.8001	18.6379	8.52079
SLS	1	3	8	1	100	194	294	376	0.27604	-1.85931	2.29218	0.182904	0.128667	0.31157	108.104	30.1784	5.10472	158.197	151.075	131.15	21.468	40.3879	36.3935	14.2315	22.7772	6.42439
SLS	1	4	8	1	91	209	300	384	0.275782	-1.91241	2.69306	0.17224	0.138598	0.310838	133.669	30.0388	4.94065	154.17	145.309	124.413	20.9563	34.2266	28.7498	15.826	20.3945	8.74848
SLS	1	5	8	1	102	168	270	387	0.281438	-1.88095	2.3577	0.188968	0.108523	0.29749	112.582	35.0662	5.98034	158.503	141.394	121.031	22.701	38.0076	27.9284	11.2062	14.5423	2.87188
SLS	1	6	8	1	111	151	262	382	0.283141	-1.87814	2.29824	0.207023	0.106508	0.31353	105.771	42.6752	5.3289	156.847	151.185	134.771	25.3858	45.7103	38.4849	11.6308	16.1971	6.155
SLS	1.2	1	1	1.20754	95	326	421	269	0.20386	-1.60493	2.28197	0.162445	0.194343	0.356788	115.654	7.5296	5.32282	153.418	149.167	131.743	22.901	35.6155	38.3001	48.9348	30.7215	6.43715
SLS	1.2	2	1	1.21709	137	323	460	268	0.210847	-1.60514	2.12615	0.214709	0.151083	0.365792	78.5166	7.07531	4.40745	159.832	149.223	130.162	36.5293	47.5075	43.8836	35.876	21.5295	2.85502
SLS	1.2	3	1	1.21419	106	438	544	255	0.195607	-1.51582	2.08013	0.169934	0.19614	0.366075	114.422	5.72752	4.61362	157.56	147.288	129.036	26.2866	38.573	39.4753	45.796	29.4626	8.17993
SLS	1.2	4	1	1.20826	90	340	430	269	0.213077	-1.62796	2.22049	0.152584	0.215152	0.367736	134.474	9.95061	4.04337	148.007	137.008	121.167	27.5797	34.6096	23.575	40.6924	22.5445	14.9625
SLS	1.2	5	1	1.20862	109	330	439	269	0.211484	-1.59367	2.3241	0.178825	0.179128	0.357953	103.844	10.6756	4.16539	160.776	152.886	137.175	25.7036	39.0077	47.0714	53.269	30.144	3.7663
SLS	1.2	6	1	1.22039	102	363	465	259	0.189948	-1.55534	2.05035	0.167478	0.205716	0.373194	112.232	9.70146	3.81897	157.586	150.385	131.389	27.4569	41.171	37.1146	47.8163	29.8933	11.954
SLS	1.2	1	2	1.20837	92	287	379	296	0.268075	-1.78632	3.04547	0.159986	0.08739	0.247376	182.018	12.2948	10.3358	156.488	145.623	119.772	19.2943	29.2908	27.2404	12.9514	14.9399	1.86608
SLS	1.2	2	2	1.21877	85	157	242	290	0.246762	-1.76568	3.11743	0.147803	0.071361	0.219165	223.063	9.51486	12.0396	157.722	154.653	128.177	17.628	31.4275	32.8492	11.0967	13.6099	6.87677
SLS	1.2	3	2	1.22679	87	172	259	296	0.259712	-1.82714	3.15662	0.153029	0.065401	0.218429	211.98	11.1239	12.7108	158.443	150.734	121.953	20.7491	32.8344	28.311	9.3602	9.79796	4.56904
SLS	1.2	4	2	1.21604	87	205	292	297	0.266379	-1.82057	4.45349	0.157804	0.074358	0.232162	236.011	4.20283	12.7567	155.59	144.564	118.448	17.0003	28.2652	27.6401	9.69402	11.9786	3.38401
SLS	1.2	5	2	1.20761	92	134	226	303	0.26453	-1.82607	3.21546	0.164077	0.064305	0.228382	195.635	16.0753	12.401	156.2	144.293	119.111	19.2852	30.4617	28.2798	7.18721	5.88019	2.15387
SLS	1.2	6	2	1.21698	88	134	222	295	0.251254	-1.77518	2.96588	0.15369	0.064789	0.218479	200.907	10.1418	13.01	162.068	154.074	130.468	18.7506	32.2502	33.4057	10.8489	10.6535	7.34136
SLS	1.2	1	3	1.24132	82	147	229	256	0.197138	-1.68257	3.62043	0.145811	0.093615	0.239425	186.125	23.0678	11.2285	148.456	148.253	130.847	17.2496	31.2996	35.4359	16.3474	20.903	7.90304
SLS	1.2	2	3	1.24641	76	164	240	258	0.191612	-1.72919	4.04928	0.138214	0.100803	0.239017	201.284	16.1162	11.4491	149.775	143.928	123.843	17.4092	29.6687	30.3842	18.0055	19.8942	6.22787
SLS	1.2	3	3	1.24038	94	187	281	250	0.20907	-1.59828	3.47951	0.161485	0.094729	0.256214	187.894	14.536	10.5724	158.338	143.377	124.116	21.6677	33.8934	36.8706	18.3472	15.7762	2.42165
SLS	1.2	4	3	1.2323	93	169	262	257	0.214437	-1.6557	3.05575	0.160643	0.091343	0.251986	168.832	17.1187	10.6517	144.753	138.76	119.4	23.7501	35.3025	29.9401	11.5272	11.6367	2.85852
SLS	1.2	5	3	1.23922	84	172	256	244	0.182216	-1.59138	3.16261	0.14545	0.112606	0.258055	181.942	18.7423	9.00984	156.697	151.251	131.139	18.5788	33.2589	35.2502	21.6812	24.0888	7.49785
SLS	1.2	6	3	1.24774	86	179	265	242	0.20407	-1.55862	3.52348	0.145294	0.099059	0.244353	175.425	16.8902	10.8647	148.016	149.171	128.605	19.7368	35.1439	35.248	15.7415	20.8876	6.44076
SLS	1.2	1	4	1.21199	71	158	229	256	0.193356	-1.62003	3.40178	0.121656	0.101496	0.223152	232.653	9.8928	9.3123	154.526	157.808	126.632	20.8942	30.6187	29.9974	25.9966	18.6698	4.76738
SLS	1.2	2	4	1.21639	67	194	261	266	0.198414	-1.65801	3.22208	0.119202	0.123146	0.242349	210.153	12.4585	9.00993	148.471	151.025	120.28	21.848	29.9508	24.7748	25.3545	18.7614	4.26141
SLS	1.2	3	4	1.21951	71	212	283	258	0.199165	-1.61102	3.48704	0.123991	0.113823	0.237814	222.262	10.8106	9.49267	152.405	150.641	115.341	25.5165	31.4394	22.7967	24.4875	11.6999	1.61473
SLS	1.2	4	4	1.2211	62	195	257	255	0.185153	-1.63538	4.33444	0.108418	0.110413	0.21883	270.289	3.96318	10.0782	150.911	146.165	109.493	22.0728	27.0471	14.7993	20.7994	9.17781	0.422384
SLS	1.2	5	4	1.21765	76	207	283	263	0.20943	-1.64545	3.63544	0.134594	0.118105	0.2527	201.594	10.8913	9.24344	155.704	157.315	126.993	23.199	32.5295	33.0208	28.6233	22.0325	6.45824
SLS	1.2	6	4	1.2275	98	151	249	255	0.19551	-1.60757	2.57317	0.168335	0.093112	0.261446	162.594	20.9869	8.88523	150.59	151.645	126.951	27.314	41.0011	35.7566	17.8117	13.2626	4.44518
SLS	1.2	1	5	1.25332	48	194	242	319	0.257917	-2.12811	4.69532	0.104136	0.147492	0.251629	364.898	23.7006	8.80489	146.817	141.071	107.608	15.7187	21.3101	12.7448	20.0966	18.2783	5.20629
SLS	1.2	2	5	1.23865	57	169	226	318	0.245066	-2.04837	4.06045	0.121461	0.132762	0.254224	324.714	19.5676	9.23873	159.485	152.363	119.66	16.2555	25.0618	24.625	29.4637	23.4188	5.86028
SLS	1.2	3	5	1.25012	55	162	217	312	0.255574	-2.00298	3.97654	0.115348	0.127886	0.243234	271.285	20.5069	10.6938	160.925	149.813	111.485	19.2156	26.6819	19.5223	24.9629	17.7905	5.27969
SLS	1.2	4	5	1.2498	47	232	279	319	0.255209	-2.11755	4.97504	0.102005	0.15109	0.253095	356.133	11.9621	9.88702	149.379	139.377	103.218	16.9209	20.164	12.0028	22.649	16.1546	3.30908
SLS	1.2	5	5	1.23873	34	249	283	328	0.236881	-2.20411	4.59755	0.075102	0.171474	0.246576	620.371	13.1214	8.07885	136.857	130.054	97.5928	12.8743	13.1022	4.9409	22.2105	14.6002	2.06933
SLS	1.2	6	5	1.2508	57	168	225	324	0.249627	-2.11582	4.34048	0.124519	0.124358	0.248877	326.019	11.1347	10.6716	160.875	155.301	122.141	13.5253	23.1329	23.8057	25.9539	24.6978	8.81334
SLS	1.2	1	6	1.21229	69	73	142	270	0.204882	-1.65534	4.13536	0.105759	0.026273	0.132031	385.057	193.169	20.6418	174.136	167.203	124.321	14.508	23.8573	23.5448	7.46523	8.96276	1.6828
SLS	1.2	2	6	1.2126	73	53	126	280	0.201693	-1.66766	4.52053	0.111859	0.019811	0.13167	337.673	293.286	18.7252	172.86	162.27	119.794	13.7288	23.2394	23.2223	3.15464	3.40076	1.00636
SLS	1.2	3	6	1.21081	74	55	129	267	0.195281	-1.59078	4.13926	0.108812	0.01966	0.128472	357.373	289.705	18.0529	168.972	162.561	116.472	13.3386	23.6102	18.1583	1.19898	1.71933	0.223186
SLS	1.2	4	6	1.21293	73	59	132	279	0.207464	-1.68398	4.17375	0.114999	0.026916	0.141915	320.254	292.385	14.6323	165.994	153.179	111.006	11.2865	16.9071	13.5467	1.03357	0.137416	0
SLS	1.2	5	6	1.20515	83	51	134	268	0.196229	-1.5958	4.41786	0.125844	0.01911	0.144954	290.763	258.22	19.5287	177.401	165.014	127.498	10.0351	22.9112	30.503	2.55653	4.05528	1.20746
SLS	1.2	6	6	1.2072	76	54	130	289	0.220547	-1.72062	4.10192	0.116227	0.019423	0.13565	319.989	270.246	16.3024	172.112	159.838	117.849	12.8591	22.5081	20.9225	1.82582	2.07304	0.439424
SLS	1.2	1	7	1.22412	107	268	375	221	0.199997	-1.29942	2.57781	0.154233	0.130006	0.284239	137.671	23.7058	4.88894	154.946	146.778	122.6	29.7917	37.0957	26.094	14.1966	16.9894	7.15467
SLS	1.2	2	7	1.19815	139	168	307	233	0.178501	-1.50716	2.18122	0.208271	0.072556	0.280827	90.9491	20.9426	5.97398	159.467	152.066	129.096	39.1949	52.398	38.1808	11.9498	11.7121	2.70275
SLS	1.2	3	7	1.21461	92	258	350	229	0.171943	-1.43576	2.3276	0.141372	0.145879	0.287251	134.45	18.9461	4.68577	155.774	150.049	123.253	27.5684	38.1506	29.4438	23.1569	26.0752	6.66834
SLS	1.2	4	7	1.22522	93	311	404	242	0.198927	-1.48136	2.59741	0.147455	0.157444	0.304899	149.767	16.1371	4.85852	151.061	149.196	123.593	27.8355	35.9555	26.7189	16.7964	26.0221	8.05533
SLS	1.2	5	7	1.23361	89	254	343	258	0.19363	-1.58005	2.25748	0.148094	0.173933	0.322027	118.193	17.53	4.51498	156.873	153.075	130.406	25.0834	37.5732	34.2123	32.2364	34.4818	11.339
SLS	1.2	6	7	1.23919	87	342	429	222	0.178298	-1.39849	2.65995	0.133514	0.170617	0.304132	151.359	12.7461	4.934	152.735	149.695	126.651	22.431	32.1395	30.3601	23.6832	30.5922	10.1662
SLS	1.2	1	8	1.20944	104	250	354	261	0.20002	-1.56039	2.56845	0.172123	0.141147	0.31327	122.379	19.874	5.11241	157.574	156.334	133.323	21.2233	36.0936	37.6531	26.7914	21.6294	4.55771
SLS	1.2	2	8	1.21856	132	218	350	261	0.204184	-1.57034	2.32681	0.21101	0.102377	0.313387	99.6988	19.5205	5.26426	159.244	153.033	131.746	25.8811	42.3591	41.1551	12.8379	15.4365	4.47785
SLS	1.2	3	8	1.2017	106	263	369	262	0.220128	-1.54654	2.70448	0.174061	0.120248	0.294309	142.374	21.7831	5.23094	161.549	144.841	123.729	17.6344	31.733	35.8145	19.9964	16.0189	2.0863
SLS	1.2	4	8	1.21381	119	272	391	246	0.19434	-1.47673	2.18319	0.185841	0.1463	0.332141	107.382	18.4125	3.93897	160.137	158.713	133.697	25.0484	41.3301	40.0496	24.2766	25.5896	6.35244
SLS	1.2	5	8	1.22246	110	216	326	254	0.224923	-1.51566	1.94131	0.181694	0.159743	0.341437	102.002	29.0148	3.96333	158.61	153.82	130.562	25.8261	45.6659	32.3228	19.1313	20.842	15.4584
SLS	1.2	6	8	1.20656	117	242	359	260	0.212015	-1.4852	1.98026	0.186517	0.154277	0.340794	103.121	25.1024	3.64963	159.264	146.946	125.703	27.2509	42.391	29.8994	18.6959	19.1277	10.724
A300	1.2	1	1	1.20995	68	360	428	262	0.163152	-1.59203	3.11724	0.115452	0.202039	0.317491	228.001	9.43357	5.00694	150.768	155.378	119.756	21.4555	31.9756	26.8579	35.3091	34.5221	12.787
A300	1.2	2	1	1.22301	73	315	388	263	0.167234	-1.59592	3.0484	0.124427	0.236133	0.360561	198.694	15.4846	3.25493	160.551	153.14	117.843	23.6375	34.4947	26.8751	40.8325	38.3864	13.6106
A300	1.2	3	1	1.22788	66	351	417	264	0.167961	-1.62427	3.00478	0.112908	0.222826	0.335735	219.23	11.765	3.96258	149.74	146.257	109.343	23.5941	31.1197	20.0297	35.5143	32.8146	10.6602
A300	1.2	4	1	1.22148	75	301	376	273	0.161516	-1.68857	2.85384	0.136391	0.241137	0.377528	165.735	17.1788	3.26074	149.832	139.26	104.597	26.4217	33.22	19.917	35.4634	30.0901	7.89661
A300	1.2	5	1	1.21273	72	314	386	293	0.196213	-1.79247	3.08884	0.136362	0.250318	0.38668	156.202	17.236	3.44031
A300	1.2	6	1	1.20034	69	313	382	291	0.192386	-1.77501	2.92217	0.128419	0.228128	0.356547	188.423	15.0969	4.13144
A300	1.2	1	2	1.2102	75	493	568	321	0.288336	-2.49137	4.59856	0.179352	0.13982	0.319172	248.016	2.77271	9.98293	151.517	153.112	121.076	15.8401	28.7046	26.6075	14.1101	23.3639	8.84857
A300	1.2	2	2	1.20101	79	345	424	309	0.27228	-2.30447	5.01071	0.185332	0.174137	0.359469	256.851	7.27463	6.89975	158.034	149.139	116.26	21.1862	32.1073	22.8607	21.2485	24.2199	7.49408
A300	1.2	3	2	1.18274	77	531	608	324	0.296705	-2.46334	4.78381	0.182629	0.122354	0.304983	257.917	4.99903	10.2585	148.542	145.546	112.767	17.1871	28.5704	17.5481	11.4264	16.7066	9.37203
A300	1.2	4	2	1.18151	74	152	226	334	0.300113	-2.53113	5.0302	0.181802	0.103095	0.284897	267.749	7.19178	11.302	148.855	141.409	108.737	17.8324	26.1953	17.2415	9.0931	6.04551	4.016
A300	1.2	5	2	1.19199	75	183	258	340	0.311891	-2.63672	4.50466	0.191342	0.12627	0.317612	238.495	9.4919	9.91435	146.467	137.575	106.014	18.2189	27.1605	14.3242	8.87144	6.90259	5.72002
A300	1.2	6	2	1.22023	79	202	281	305	0.276723	-2.35871	4.07607	0.185822	0.142848	0.32867	218.214	12.1452	8.83972
A300	1.2	1	3	1.24312	67	228	295	252	0.19186	-1.69181	3.874	0.12034	0.135162	0.255501	232.869	11.5263	8.78628	144.363	140.02	117.139	17.6586	28.3151	25.2542	16.9298	26.5586	12.3815
A300	1.2	2	3	1.24369	58	188	246	265	0.2024	-1.7998	4.73525	0.110589	0.134695	0.245284	281.542	19.4245	9.45976	138.317	133.288	111.488	15.1409	24.5873	21.7086	14.075	22.0603	7.77848
A300	1.2	3	3	1.24544	69	189	258	253	0.196889	-1.69184	4.85531	0.126701	0.116307	0.243008	251.054	18.1886	10.4487	140.771	133.939	111.461	16.5448	27.308	22.9127	9.21612	17.1829	7.23197
A300	1.2	4	3	1.2429	71	195	266	256	0.201398	-1.71027	4.26412	0.130062	0.115858	0.24592	243.422	14.9688	10.4961	144.147	131.261	106.053	17.2803	27.1117	20.8367	8.99988	13.5033	4.52277
A300	1.2	5	3	1.23936	69	168	237	264	0.204874	-1.80078	4.28933	0.131238	0.112729	0.243968	227.75	26.6093	10.3982	141.037	121.86	97.7377	19.6768	27.2971	10.4657	6.76555	8.08851	3.07686
A300	1.2	6	3	1.23346	65	156	221	253	0.203899	-1.71897	4.46085	0.119523	0.096784	0.216307	302.894	25.8511	12.2177	146.636	122.161	93.8846	12.9243	20.7735	11.7145	1.39406	4.93126	1.96732
A300	1.2	1	4	1.2127	64	594	658	264	0.196537	-1.66451	6.29427	0.116924	0.194703	0.311628	336.395	0.881262	7.04515	141.16	155.509	121.009	23.1712	30.0201	20.9549	31.3853	28.7134	8.21462
A300	1.2	2	4	1.20198	67	292	359	264	0.186017	-1.60563	4.00524	0.11461	0.151304	0.265914	262.573	4.65078	6.92511	139.384	149.905	114.081	24.6065	28.9979	17.7391	19.357	19.058	6.62938
A300	1.2	3	4	1.20588	64	314	378	251	0.174563	-1.53654	4.71995	0.107756	0.180424	0.28818	302.845	5.43489	5.46329	144.528	145.148	107.19	25.1314	26.8686	12.7725	29.1868	21.8456	4.38271
A300	1.2	4	4	1.20387	60	292	352	260	0.18039	-1.68132	6.31013	0.111211	0.183936	0.295146	329.547	3.97518	5.80288	137.123	137.363	102.182	21.5549	23.6682	8.58005	21.7935	17.7899	4.90205
A300	1.2	5	4	1.20271	63	358	421	243	0.172159	-1.46109	6.43981	0.104342	0.157044	0.261386	370.075	5.83552	6.02217
A300	1.2	6	4	1.20883	65	261	326	268	0.159754	-1.66508	4.36922	0.118108	0.151385	0.269493	247.964	5.898	7.3368
A300	1.2	1	5	1.21972	52	210	262	326	0.246889	-2.06546	4.91366	0.110541	0.174895	0.285436	331.158	29.1375	6.37066	152.073	151.334	127.656	18.6814	24.8462	19.3822	32.2081	31.4584	11.0281
A300	1.2	2	5	1.22299	47	247	294	324	0.237185	-2.07839	4.99598	0.097133	0.185011	0.282144	401.663	21.8761	5.95727	148.088	148.298	124.352	19.4242	23.2691	15.0122	33.2514	31.3885	11.5311
A300	1.2	3	5	1.23703	40	208	248	316	0.216009	-2.02036	4.50306	0.081619	0.161768	0.243387	420.582	25.2456	7.36234	146.667	143.148	119.504	17.5126	20.1964	10.3365	26.9019	23.2861	6.35824
A300	1.2	4	5	1.21978	43	218	261	335	0.246048	-2.11268	5.13769	0.091299	0.166968	0.258267	424.312	25.1542	7.47573	150.502	141.412	116.967	17.5065	21.1332	10.6892	29.7092	21.9347	5.56725
A300	1.2	5	5	1.23025	40	247	287	333	0.239963	-2.14012	6.59418	0.085889	0.17607	0.261959	526.617	19.6675	7.42119	148.195	136.335	112.087	17.2431	17.1615	7.53669	30.0522	20.3988	3.85862
A300	1.2	6	5	1.2067	54	194	248	353	0.266303	-2.1807	4.42963	0.115775	0.143787	0.259563	361.56	24.3975	7.66479	140.754	133.98	115.826	19.2852	21.4043	9.89398	16.7562	11.789	1.36308
A300	1.2	1	6	1.23197	64	65	129	312	0.243835	-1.90628	5.34211	0.119841	0.032319	0.15216	433.903	196.024	24.4226	172.737	164.702	120.187	16.8175	28.5357	20.4421	8.69309	11.4388	0.18979
A300	1.2	2	6	1.21912	66	66	132	319	0.242187	-1.89587	5.49721	0.120326	0.031486	0.151812	396.757	218.738	21.9391	171.082	155.352	111.728	11.959	23.4775	19.3967	1.17267	2.52433	1.12254
A300	1.2	3	6	1.19903	60	74	134	353	0.274366	-2.09327	6.1323	0.117614	0.036447	0.154061	425.191	162.198	24.5876	164.959	146.417	105.403	10.8022	19.8881	12.2653	0.96213	1.64994	1.16357
A300	1.2	4	6	1.20196	63	71	134	356	0.282925	-2.09329	5.34197	0.121552	0.035836	0.157387	402.346	222.427	18.4695	157.8	142.697	104.875	11.2053	18.6137	8.18725	0.203068	0.221677	0.362662
A300	1.2	5	6	1.18688	59	69	128	360	0.276131	-2.11286	5.97582	0.114013	0.032386	0.146399	452.296	211.659	21.8592	153.628	139.183	100.418	5.70204	12.4167	7.09944	0	0.003243	0.132011
A300	1.2	6	6	1.19016	64	67	131	361	0.284694	-2.11607	5.38136	0.125977	0.035312	0.161289	349.092	218.836	19.2999	157.981	134.994	96.8813	5.77637	10.9035	5.85104	0	0	0
A300	1.2	1	7	1.21232	72	199	271	248	0.15501	-1.56701	3.79968	0.124305	0.123406	0.247711	237.093	20.7892	7.69267	160.369	145.953	119.128	22.3385	29.4774	20.9499	16.3316	16.3952	6.01544
A300	1.2	2	7	1.20989	63	180	243	272	0.166084	-1.77779	3.84978	0.114558	0.113506	0.228064	229.009	24.2011	8.81235	151.116	132.601	106.798	18.3849	23.8943	12.6241	9.64415	10.6953	4.61589
A300	1.2	3	7	1.19728	66	218	284	267	0.170583	-1.59641	3.9654	0.112823	0.128679	0.241502	246.603	20.9566	7.31882	155.635	141.15	111.389	20.2518	25.6942	13.4491	13.6867	15.4622	5.05748
A300	1.2	4	7	1.19743	79	227	306	257	0.156096	-1.54913	4.03646	0.134527	0.127091	0.261619	207.481	17.1901	7.45321	160.488	141.711	109.417	21.6961	28.476	15.0361	17.406	14.0867	2.92377
A300	1.2	5	7	1.19811	60	151	211	263	0.200428	-1.61356	4.64743	0.101159	0.076054	0.177213	333.85	0.063615	14.7969	157.464	134.978	102.097	17.0247	19.9319	3.61818	2.31191	2.39067	2.10493
A300	1.2	6	7	1.20425	62	200	262	275	0.167634	-1.7653	3.5847	0.114051	0.159363	0.273413	242.457	24.2056	5.55884	139.255	122.335	101.992	15.2297	20.4882	7.18017	7.33629	11.0118	3.70841
A300	1.2	1	8	1.20824	103	298	401	251	0.138227	-1.49656	2.19347	0.165106	0.196913	0.362019	122.429	14.6745	2.90212	151.358	148.219	122.969	21.6015	39.2393	31.6032	22.6879	35.1503	10.872
A300	1.2	2	8	1.22017	87	288	375	257	0.131198	-1.58427	2.84614	0.147653	0.192288	0.339942	157.424	15.1756	3.4994	154.518	141.461	113.477	19.1805	34.4028	20.9721	20.8767	31.2103	9.81342
A300	1.2	3	8	1.22138	99	320	419	253	0.166662	-1.5757	2.79205	0.169592	0.206355	0.375947	147.024	11.0518	3.66337	152.305	135.98	112.221	21.585	34.2051	19.9964	30.5917	28.3219	3.38892
A300	1.2	4	8	1.21666	102	307	409	247	0.14746	-1.50332	2.90838	0.169885	0.200765	0.37065	153.894	14.2971	3.06162	152.235	134.636	108.479	20.9621	33.9491	19.4598	19.8152	27.3256	10.8183
A300	1.2	5	8	1.23529	101	297	398	237	0.139547	-1.45495	2.56626	0.161962	0.190564	0.352526	138.951	16.7955	2.98557	147.143	130.689	107.507	20.3785	29.9085	17.8098	19.671	22.1998	9.12456
A300	1.2	6	8	1.23825	106	267	373	234	0.113996	-1.50154	2.28987	0.170828	0.175173	0.346001	119.011	14.4474	3.22276	144.555	127.247	103.592	20.3207	32.6574	14.9149	15.2273	17.4798	8.53821
SLS	1.4	1	1	1.3984	89	422	511	213	0.187346	-1.58444	2.83247	0.149959	0.23079	0.380749	158.529	5.83376	4.10783	150.493	139.409	113.52	27.8303	32.6848	25.0962	39.181	30.0171	8.91379
SLS	1.4	2	1	1.42281	75	422	497	223	0.176514	-1.64463	3.30245	0.131092	0.229913	0.361005	190.02	4.40698	4.98085	157.555	150.554	124.254	17.7993	28.2016	31.3872	57.872	34.8447	5.32192
SLS	1.4	3	1	1.426	92	383	475	204	0.186722	-1.51331	2.70744	0.149959	0.215733	0.365692	160.322	6.16425	4.32217	155.773	148.02	119.762	24.5435	36.1526	33.7352	46.1224	33.7707	8.04429
SLS	1.4	4	1	1.40561	90	378	468	210	0.173568	-1.49962	2.56044	0.145696	0.229101	0.374798	157.827	7.93895	3.67592	153.358	143.489	115.628	27.9807	33.857	27.0041	45.2909	32.8856	7.47812
SLS	1.4	5	1	1.41537	85	383	468	226	0.176366	-1.66292	2.9226	0.147643	0.214702	0.362345	162.841	7.32407	4.50054	157.033	148.061	123.237	23.5979	32.1323	33.7094	49.3012	34.0972	6.21038
SLS	1.4	6	1	1.41975	88	372	460	216	0.162749	-1.59981	2.70856	0.151776	0.216972	0.368747	156.011	8.16285	4.15542	155.272	145.235	117.32	27.1654	34.7406	30.4525	43.6021	30.669	4.96508
SLS	1.4	1	2	1.43067	83	207	290	218	0.211828	-1.5933	3.56296	0.137232	0.072297	0.209529	247.176	3.21403	12.8256	156.472	148.617	117.361	18.9445	28.3013	24.8777	7.26774	10.5291	3.53843
SLS	1.4	2	2	1.44203	86	127	213	219	0.203033	-1.62538	3.60471	0.140837	0.053081	0.193918	254.166	0.293792	14.3349	161.567	156.781	125.862	18.0956	30.6313	30.7012	8.85282	9.72324	4.56739
SLS	1.4	3	2	1.45063	91	131	222	218	0.209277	-1.56708	3.60248	0.146528	0.049855	0.196383	249.323	5.54038	15.7601	159.509	150.85	125.041	14.8598	28.0502	31.3892	6.54237	8.71084	4.49233
SLS	1.4	4	2	1.44977	94	146	240	221	0.225211	-1.58927	3.61396	0.154269	0.057814	0.212083	234.507	5.56566	13.7995	158.991	151.285	123.374	18.8589	29.0021	34.0418	7.91312	11.9609	2.43899
SLS	1.4	5	2	1.43495	93	154	247	225	0.214102	-1.61079	3.53179	0.152893	0.053264	0.206157	233.087	5.67818	13.459	161.715	149.696	119.384	19.3786	29.4794	29.29	8.12046	8.5347	1.3662
SLS	1.4	6	2	1.44312	98	116	214	215	0.212287	-1.55798	3.55383	0.153812	0.03986	0.193672	236.502	-1.39381	16.8244	162.112	156.524	128.649	18.0028	31.9277	35.483	7.85524	7.51019	2.09681
SLS	1.4	1	3	1.44526	88	190	278	188	0.170688	-1.51052	3.80472	0.147716	0.106209	0.253925	200.06	12.7955	9.89357	145.567	145.709	128.936	16.2305	30.6448	34.5721	19.4044	21.9021	5.23159
SLS	1.4	2	3	1.46434	76	204	280	199	0.177673	-1.69336	4.09867	0.135881	0.110729	0.24661	234.677	13.6689	9.98291	139.926	135.101	120.393	14.2758	24.1053	29.3598	19.2445	18.628	3.69979
SLS	1.4	3	3	1.46426	67	196	263	202	0.173109	-1.74733	4.52371	0.123303	0.116238	0.239541	259.749	15.1146	10.3418	136.947	128.946	112.673	14.8379	22.6355	22.3672	17.1568	16.5257	4.70329
SLS	1.4	4	3	1.45896	77	172	249	194	0.17044	-1.60643	4.14422	0.136021	0.106851	0.242871	213.122	16.2558	10.8336	148.588	145.001	126.002	15.9355	27.7894	30.2228	18.5982	22.2702	5.65748
SLS	1.4	5	3	1.46327	76	431	507	190	0.193013	-1.6384	4.504	0.134202	0.113877	0.248079	268.502	0.278358	11.4097	142.873	133.265	119.723	10.488	20.4819	30.115	23.1432	20.7369	3.39364
SLS	1.4	6	3	1.44396	72	201	273	190	0.182508	-1.57267	3.36508	0.125321	0.12927	0.254591	196.75	16.6945	9.32898	138.189	133.97	121.271	13.3182	23.4288	26.4203	19.1271	20.5624	5.57258
SLS	1.4	1	4	1.42219	59	206	265	207	0.151456	-1.63216	3.23879	0.106632	0.132879	0.239511	261.815	5.08373	9.09238	153.296	145.452	106.844	22.927	28.3135	16.7298	29.9717	15.4776	2.43655
SLS	1.4	2	4	1.44306	85	168	253	208	0.188064	-1.59343	2.99618	0.14517	0.087929	0.233099	217.068	9.43082	10.2539	154.332	150.303	120.094	23.9916	34.2829	30.1823	22.4418	14.4191	5.4885
SLS	1.4	3	4	1.44256	70	647	717	194	0.160265	-1.49725	3.62443	0.117746	0.107582	0.225328	276.907	6.11009	10.0791	158.448	154.996	117.024	25.174	33.5382	22.2605	24.4431	12.0477	2.06487
SLS	1.4	4	4	1.42985	78	340	418	193	0.178879	-1.46643	3.84381	0.129236	0.091542	0.220778	255.681	7.58	11.0538	152.895	146.276	110.877	27.6236	30.6338	18.8927	19.8548	7.3728	0.48053
SLS	1.4	5	4	1.43593	74	481	555	199	0.16572	-1.58222	4.21208	0.129089	0.114474	0.243564	258.598	2.13379	10.1904	149.141	136.484	103.96	23.6244	25.2787	14.2611	23.4991	5.82154	0.149678
SLS	1.4	6	4	1.44241	89	205	294	193	0.1717	-1.49468	2.61776	0.143738	0.099567	0.243305	187.166	9.45482	8.84907	153.629	158.866	129.501	24.5971	37.4854	31.8677	21.6008	17.1205	9.12899
SLS	1.4	1	5	1.3643	45	209	254	281	0.215302	-2.0903	5.28719	0.099075	0.161705	0.26078	385.955	9.57804	8.90399	147.579	137.056	100.081	17.3639	20.059	8.51477	23.7681	14.985	2.29828
SLS	1.4	2	5	1.39324	54	184	238	270	0.189107	-1.99215	4.22448	0.112397	0.133896	0.246293	355.221	10.6936	9.63534	158.614	155.91	120.681	14.2447	23.4464	22.8697	29.4505	25.8245	7.62902
SLS	1.4	3	5	1.39932	49	211	260	266	0.201387	-1.9854	4.66182	0.104317	0.156401	0.260717	313.803	11.4542	8.98377	156.602	149.699	111.519	14.9303	23.51	17.9259	31.0804	24.2219	6.7752
SLS	1.4	4	5	1.37282	31	267	298	290	0.201184	-2.21745	5.65204	0.069483	0.171374	0.240857	737.604	4.43058	9.61582	146.795	138.536	101.911	11.5865	13.1588	5.3609	31.9644	18.4965	3.39153
SLS	1.4	5	5	1.36216	47	215	262	280	0.213214	-2.03171	4.4307	0.098324	0.138648	0.236973	423.364	10.6708	9.64586	143.019	131.714	96.1985	15.7327	16.9348	8.82104	20.5455	12.1551	2.39099
SLS	1.4	6	5	1.46541	44	538	582	253	0.193614	-2.04109	4.57611	0.094051	0.142785	0.236836	448.992	2.92918	9.96162	160.703	150.386	110.55	12.8516	18.1248	16.6566	33.2688	24.5908	7.43611
SLS	1.4	1	6	1.4261	83	45	128	220	0.174064	-1.53347	4.12175	0.119355	0.016113	0.135467	316.129	329.003	16.8131	168.76	154.492	110.325	10.9701	16.6984	12.3518	0.025911	0	0
SLS	1.4	2	6	1.44236	79	72	151	207	0.171481	-1.49771	4.1127	0.118101	0.031094	0.149195	313.405	131.23	18.8037	174.579	167.255	127.511	11.4544	24.9313	28.313	5.77286	6.43876	3.00459
SLS	1.4	3	6	1.44077	73	52	125	238	0.203838	-1.71476	5.07416	0.116945	0.018741	0.135686	388.166	400.431	19.8163	171.903	161.053	120.645	11.6939	20.3381	21.9341	2.49344	2.15314	0.332558
SLS	1.4	4	6	1.44322	75	49	124	238	0.204302	-1.70229	4.65819	0.119724	0.019531	0.139254	363.832	403.384	17.8502	173.496	158.435	114.246	14.5078	21.077	16.4101	0.809131	0.284621	0
SLS	1.4	5	6	1.43462	76	50	126	229	0.19483	-1.6359	4.57576	0.115308	0.018079	0.133387	358.303	366.075	17.3739	168.807	153.987	110.513	11.0168	17.9863	13.4832	0.074311	0	0
SLS	1.4	6	6	1.42893	78	52	130	211	0.1699	-1.49026	4.46187	0.112641	0.018508	0.131149	349.719	358.994	18.8145	175.845	167.01	126.57	11.7109	22.9133	25.9079	3.22186	3.97929	1.54173
SLS	1.4	1	7	1.4092	80	312	392	193	0.160265	-1.45419	2.56061	0.12838	0.182311	0.310691	142.623	14.5059	4.79665	144.357	138.529	110.345	24.4443	32.5902	19.4514	22.1578	21.4688	5.29817
SLS	1.4	2	7	1.42239	74	246	320	212	0.130166	-1.61173	2.75895	0.121346	0.119129	0.240474	173.657	12.9021	6.97593	149.594	148.951	122.398	22.0618	30.5532	24.8578	19.4634	22.1661	7.17016
SLS	1.4	3	7	1.44016	79	251	330	209	0.156826	-1.60496	2.9186	0.134379	0.153939	0.288318	169.151	16.6722	5.38786	147.674	136.714	113.792	23.0438	29.495	23.1612	25.7896	25.8152	7.34003
SLS	1.4	4	7	1.43989	84	114	198	182	0.153315	-1.35388	3.98844	0.125934	0.051327	0.177261	228.241	5.60092	14.404	153.928	149.09	119.852	16.7468	27.1941	25.7306	5.28532	4.52345	1.53033
SLS	1.4	5	7	1.41675	83	303	386	184	0.157943	-1.3794	3.44579	0.126948	0.161724	0.288673	180.441	14.6582	5.10267	144.103	139.853	112.226	23.512	29.1772	18.4348	20.8283	21.7214	6.28806
SLS	1.4	6	7	1.42907	100	211	311	207	0.164025	-1.53814	2.60641	0.167456	0.117479	0.284935	148.563	16.5615	6.61791	149.724	144.132	121.571	27.1065	39.2925	31.3083	19.381	21.7852	5.67705
SLS	1.4	1	8	1.43216	117	196	313	195	0.160652	-1.378	2.48064	0.176897	0.099422	0.276319	135.841	23.6559	5.59763	155.741	154.539	130.729	23.1733	37.9763	34.8049	17.8403	15.4085	5.995
SLS	1.4	2	8	1.43412	106	263	369	197	0.179743	-1.36275	2.27033	0.16095	0.152572	0.313522	136.631	19.8341	4.30315	162.219	151.364	128.404	19.3296	35.3691	33.1385	26.8414	22.5053	7.28344
SLS	1.4	3	8	1.41204	100	245	345	195	0.171652	-1.38581	2.42802	0.15402	0.14221	0.29623	148.658	23.4761	4.46981	160.83	146.872	122.05	17.7834	31.9943	28.9875	21.1466	20.282	6.88798
SLS	1.4	4	8	1.42845	107	209	316	190	0.168885	-1.38042	2.49133	0.164117	0.109725	0.273841	146.397	22.5769	6.02475	155.919	147.603	130.038	18.3593	31.9996	32.2385	16.9917	14.2433	9.18637
SLS	1.4	5	8	1.43322	109	242	351	189	0.166678	-1.33709	2.17136	0.166086	0.157364	0.32345	124.62	21.1351	4.02976	159.822	152.407	126.266	25.0308	41.6399	29.3066	20.9669	19.8711	10.3087
SLS	1.4	6	8	1.41422	103	251	354	194	0.165898	-1.33019	2.34799	0.15698	0.158007	0.314986	145.606	23.5388	3.77091	165.537	144.779	121.72	21.8141	35.2938	27.0365	24.1638	20.1641	10.1073
A300	1.4	1	1	1.4052	75	397	472	211	0.144957	-1.44855	3.37335	0.122787	0.242372	0.365159	237.966	8.34871	3.70098	155.95	156.983	123.708	24.5946	34.2173	30.0287	42.9365	44.5563	14.6
A300	1.4	2	1	1.41783	73	354	427	207	0.160087	-1.49841	2.9818	0.124768	0.275709	0.400477	184.509	7.75336	3.79691	154.764	156.072	121.133	24.9822	37.2335	28.5637	40.7525	43.0191	15.4543
A300	1.4	3	1	1.43571	63	393	456	217	0.140862	-1.62396	3.88059	0.111374	0.255267	0.366641	250.739	6.22656	4.38515	156.658	146.879	108.315	21.047	30.2574	20.9686	45.9854	36.9474	10.6281
A300	1.4	4	1	1.42881	80	330	410	222	0.168104	-1.63906	2.90246	0.142524	0.23408	0.376605	197.483	11.3799	3.88635
A300	1.4	5	1	1.41437	73	335	408	230	0.152753	-1.61904	2.91308	0.13219	0.27087	0.40306	172.148	11.0644	3.84133
A300	1.4	6	1	1.43067	100	328	428	221	0.157166	-1.62892	2.79474	0.178215	0.226298	0.404513	143.266	10.496	3.5935
A300	1.4	1	2	1.39643	76	406	482	256	0.137872	-1.52702	4.28825	0.122646	0.107189	0.229835	299.975	7.02316	8.15147	155.817	150.69	117.29	18.0214	30.6698	22.8553	14.2518	22.7212	11.5983
A300	1.4	2	2	1.40527	76	313	389	258	0.154926	-1.58987	4.18065	0.123827	0.10644	0.230267	310.66	2.62328	8.121	152.226	147.178	114.028	20.0946	31.3322	16.5379	13.7388	17.5206	10.9602
A300	1.4	3	2	1.41285	75	268	343	265	0.175195	-1.63412	3.98849	0.124099	0.095768	0.219866	297.63	2.38737	10.0125	149.219	142.549	108.951	18.2727	26.9697	15.3622	12.6068	14.4004	5.63571
A300	1.4	4	2	1.41251	73	317	390	270	0.169358	-1.67192	3.90545	0.120617	0.085379	0.205996	301.87	7.22639	10.4292	147.236	140.06	105.266	17.8095	24.9773	10.7149	7.5902	11.2152	8.67413
A300	1.4	5	2	1.41807	69	229	298	272	0.175009	-1.68387	4.1714	0.11849	0.105607	0.224097	323.101	9.84768	8.43241	143.936	135.739	101.576	18.4733	25.8439	7.55032	9.46568	8.79309	8.72496
A300	1.4	6	2	1.43292	76	259	335	255	0.152246	-1.64832	3.67283	0.128925	0.114082	0.243007	278.771	7.42477	7.97173
A300	1.4	1	3	1.42489	43	150	193	243	0.175137	-2.04411	4.98216	0.088343	0.125992	0.214335	416.81	29.0643	9.86044	125.895	126.226	104.743	10.9998	18.6409	13.25	8.62013	19.5677	8.71786
A300	1.4	2	3	1.41987	43	162	205	233	0.173004	-1.91532	6.09551	0.085127	0.116192	0.201319	504.904	26.1693	11.3191	136.826	128.865	103.777	14.2919	19.2976	9.36693	7.93544	11.9804	4.21423
A300	1.4	3	3	1.41336	45	178	223	215	0.164595	-1.757	5.43683	0.082752	0.103119	0.185871	477.433	18.5221	13.2047	148.993	129.602	98.885	14.5495	18.9685	8.26253	9.27175	8.00518	3.31677
A300	1.4	4	3	1.39619	65	165	230	225	0.184866	-1.74816	4.86968	0.121006	0.101592	0.222598	346.324	18.5237	11.2513	129.988	124.693	101.658	15.8816	24.0266	11.6466	1.44743	5.3291	2.79581
A300	1.4	5	3	1.38565	55	172	227	238	0.197668	-1.87167	4.98377	0.107432	0.114937	0.222369	345.079	18.2107	11.5465	126.927	114.185	93.2036	11.1326	17.2666	7.28872	5.29551	5.87278	0.425113
A300	1.4	1	4	1.39514	68	257	325	216	0.149073	-1.56893	5.63761	0.119658	0.169563	0.289221	311.631	5.14703	5.89285	145.534	152.647	118.763	25.2018	31.0727	19.79	22.5482	25.053	8.26389
A300	1.4	2	4	1.40306	81	316	397	216	0.158092	-1.55242	3.98799	0.140918	0.149715	0.290633	237.173	2.96376	7.07473	136.955	146.574	116.137	25.1855	30.3281	19.5295	17.6419	17.7426	6.77487
A300	1.4	3	4	1.40121	62	312	374	218	0.130956	-1.68659	6.86002	0.119139	0.204098	0.323237	347.876	2.74623	5.78419	137.07	139.595	104.607	20.9706	25.1576	9.8368	21.1659	20.6713	5.53542
A300	1.4	4	4	1.39071	83	322	405	209	0.160313	-1.45551	4.27844	0.139565	0.150364	0.289929	246.491	5.42692	6.88195	138.584	136.13	102.571	23.9049	24.3587	9.81581	17.8617	13.2797	4.01018
A300	1.4	5	4	1.39403	76	348	424	227	0.157079	-1.71625	4.15453	0.142694	0.147779	0.290473	225.793	0.574771	9.30244	126.338	124.721	99.2413	17.084	19.0704	8.14025	12.8926	8.4953	1.57787
A300	1.4	6	4	1.39432	61	328	389	214	0.177335	-1.53761	5.84023	0.104901	0.173414	0.278315	332.964	2.95697	6.73539
A300	1.4	1	5	1.37922	40	189	229	297	0.230288	-2.14302	5.88728	0.087813	0.161664	0.249478	481.373	30.6056	8.09924	151.286	146.876	121.529	15.9004	19.922	13.3479	33.3386	27.1937	7.73463
A300	1.4	2	5	1.39138	37	174	211	281	0.205354	-2.11703	5.67687	0.079573	0.143794	0.223368	628.358	34.9621	8.6251	146.8	144.191	120.959	14.4135	17.6742	9.41223	23.5486	22.1055	6.33662
A300	1.4	3	5	1.38749	35	198	233	280	0.202384	-2.04282	6.35027	0.073602	0.153293	0.226896	696.423	26.9837	8.52877	145.372	141.91	120.329	13.8463	15.3855	7.87225	26.4772	21.7412	5.71949
A300	1.4	4	5	1.3841	42	177	219	294	0.208834	-2.16898	4.02867	0.090917	0.140907	0.231824	500.325	28.8836	8.45888	138.827	134.697	115.842	16.5035	17.1538	8.64123	20.2405	15.4605	3.1505
A300	1.4	5	5	1.39105	45	190	235	287	0.22017	-2.11952	4.88871	0.100126	0.193924	0.29405	383.886	36.45	5.68472	132.326	135.98	117.687	19.7064	22.3115	9.55825	20.4843	23.3176	7.95604
A300	1.4	6	5	1.39068	47	181	228	289	0.227851	-2.15069	5.47465	0.101832	0.130115	0.231947	479.641	26.7256	9.66145	139.643	132.981	115.234	18.5306	17.6223	7.41123	15.7113	9.36584	1.3147
A300	1.4	1	6	1.41631	66	55	121	269	0.216227	-1.84664	5.49353	0.115379	0.02373	0.139109	412.797	291.405	26.9897	164.689	156.563	116.764	11.0739	21.711	17.9475	2.74357	3.57348	0.177922
A300	1.4	2	6	1.39919	70	48	118	285	0.238778	-1.94127	5.62321	0.126779	0.02027	0.14705	408.652	341.015	26.9276	167.53	152.371	111.535	10.5204	20.7647	13.9315	0.584815	0.993278	0
A300	1.4	3	6	1.37939	62	63	125	297	0.241393	-2.02679	5.53853	0.116662	0.030978	0.147641	431.308	235.508	21.3387	160.663	145.314	102.524	11.2777	18.8916	9.49177	0.3324	0.519253	0.289192
A300	1.4	4	6	1.38976	62	62	124	297	0.242179	-2.06018	5.36072	0.116114	0.028734	0.144848	447.017	224.78	22.532	158.272	141.167	103.418	10.7725	15.5633	6.89027	0.205458	0.004438	0.363467
A300	1.4	5	6	1.38711	63	63	126	293	0.243227	-1.99204	6.06003	0.118972	0.029083	0.148055	443.096	271.669	24.764	158.776	142.879	102.827	7.61289	12.9218	5.40831	0	0	0.02088
A300	1.4	6	6	1.39122	67	57	124	295	0.238992	-1.98843	5.64285	0.123838	0.024289	0.148127	421.989	243.776	25.5512	153.164	137.23	97.7846	6.28375	9.05663	2.39343	0	0	0
A300	1.4	1	7	1.41222	69	278	347	211	0.133205	-1.56934	3.15279	0.112314	0.106055	0.218369	237.679	3.35613	9.16316	158.942	144.082	117.357	20.2887	26.4678	15.3681	12.6063	13.6695	4.87193
A300	1.4	2	7	1.41056	78	391	469	198	0.145415	-1.45455	3.30172	0.120267	0.114895	0.235162	231.763	5.76939	7.98491	163.059	144.854	115.793	19.7733	27.8108	17.9922	14.4396	13.679	2.46999
A300	1.4	3	7	1.42109	55	266	321	234	0.135499	-1.90856	3.62638	0.107404	0.189614	0.297019	312.31	9.94797	5.72834	142.994	122.179	98.8111	14.2017	19.3486	6.72211	15.1934	17.3186	4.70695
A300	1.4	4	7	1.41452	46	289	335	222	0.114988	-1.71897	3.6104	0.082484	0.183531	0.266015	353.815	10.3423	5.93641	141.427	120.249	100.048	12.4643	14.6352	5.02959	14.6554	17.3498	4.75943
A300	1.4	5	7	1.41678	45	279	324	220	0.126531	-1.83928	3.28319	0.087517	0.203071	0.290588	338.374	10.8304	6.13651
A300	1.4	6	7	1.3992	70	472	542	206	0.141267	-1.51733	4.02668	0.116839	0.163816	0.280656	312.895	1.70663	7.5198
A300	1.4	1	8	1.42674	93	283	376	201	0.112136	-1.42666	2.60822	0.145038	0.160564	0.305603	164.385	15.953	3.70516
A300	1.4	2	8	1.40977	84	332	416	224	0.143423	-1.57393	3.06181	0.141084	0.221659	0.362743	188.15	14.8065	2.8364
A300	1.4	3	8	1.44354	86	301	387	203	0.12362	-1.47037	2.89728	0.139469	0.213536	0.353005	180.345	17.4579	2.80345
A300	1.4	4	8	1.42872	92	328	420	207	0.129339	-1.52151	2.699	0.153567	0.233306	0.386873	152.564	14.2488	2.68955
A300	1.4	5	8	1.42144	87	317	404	207	0.118962	-1.48831	3.04447	0.144148	0.208498	0.352646	187.621	13.8234	3.14112
A300	1.4	6	8	1.40995	85	298	383	199	0.135526	-1.41389	3.01056	0.138534	0.204129	0.342663	174.996	16.7402	3.57301
SLS	1.6	1	1	1.6396	81	423	504	181	0.146483	-1.61887	3.52899	0.140003	0.178277	0.31828	218.054	5.50624	5.75487	152.289	144.122	118.727	18.6785	28.636	30.3438	44.8415	25.9813	3.20315
SLS	1.6	2	1	1.62847	83	437	520	157	0.136733	-1.45745	2.95693	0.130651	0.217813	0.348464	203.852	5.8788	3.84782	153.219	145.438	116.736	22.2341	30.3888	27.0111	50.4372	30.0557	6.95149
SLS	1.6	3	1	1.60447	72	528	600	177	0.148769	-1.59556	3.87833	0.122621	0.217661	0.340282	256.107	3.68734	5.04566	152.09	138.145	104.748	24.6303	27.0374	17.4075	41.0151	30.1198	9.09116
SLS	1.6	4	1	1.62615	70	375	445	187	0.14255	-1.70698	3.39262	0.125929	0.185308	0.311237	227.745	6.52122	5.83452	154.764	145.493	117.003	20.8296	29.2774	25.8919	52.9741	24.3959	3.99946
SLS	1.6	5	1	1.634	70	482	552	174	0.157522	-1.62466	4.64136	0.123947	0.242301	0.366248	264.203	3.079	5.42942	153.899	141.333	111.113	15.1731	22.9257	26.4286	49.3042	38.1659	8.68274
SLS	1.6	6	1	1.62199	92	396	488	170	0.152964	-1.47121	3.0245	0.14741	0.184032	0.331442	194.399	6.66594	4.69785	152.767	136.968	110.562	27.8055	31.3222	25.6638	41.3537	23.2893	3.16765
SLS	1.6	1	2	1.61177	85	127	212	187	0.193129	-1.54967	3.81754	0.138554	0.056427	0.194981	273.426	5.24284	14.3412	156.294	148.308	118.166	17.0284	28.3178	25.3286	3.52995	6.79188	4.03282
SLS	1.6	2	2	1.63812	87	92	179	182	0.175934	-1.55687	4.16632	0.14219	0.040867	0.183058	285.999	-5.71195	16.7949	164.16	159.674	131.081	16.312	30.5047	33.9384	5.55044	7.77201	3.93951
SLS	1.6	3	2	1.64526	87	219	306	176	0.187284	-1.43655	3.57051	0.136551	0.068164	0.204715	268.873	7.54554	12.9055	162.866	157.116	127.37	19.1953	29.9935	31.8277	9.05472	12.9594	5.15052
SLS	1.6	4	2	1.63869	101	145	246	172	0.187283	-1.41598	3.57787	0.15355	0.045282	0.198833	241.713	-0.372845	15.1613	163.412	154.606	124.554	21.6711	32.1442	31.0186	7.31534	8.0611	2.49241
SLS	1.6	5	2	1.64142	88	209	297	182	0.184287	-1.52175	3.93998	0.145662	0.070813	0.216475	265.737	3.65885	12.8853	159.253	146.099	117.644	19.0847	28.1152	24.9372	9.05839	10.6806	3.41848
SLS	1.6	6	2	1.6385	76	105	181	208	0.204525	-1.83227	3.88546	0.140765	0.059214	0.199979	293.159	-6.21701	14.9816	161.509	153.022	123.144	20.0809	31.2571	25.7231	8.01666	9.43138	5.35149
SLS	1.6	1	3	1.61923	58	178	236	181	0.110885	-1.92608	4.09614	0.113303	0.124211	0.237513	261.547	20.0313	8.57015	127.721	125.48	116.549	7.22326	16.3602	21.3202	19.532	21.6377	7.68788
SLS	1.6	2	3	1.60789	69	412	481	166	0.179568	-1.68243	4.83458	0.122326	0.091419	0.213745	346.516	-16.7274	14.1748	145.894	134.169	113.215	11.9555	16.9046	24.9214	15.0808	11.8501	1.52722
SLS	1.6	3	3	1.61865	80	130	210	164	0.145964	-1.62312	3.99185	0.137208	0.073383	0.210591	239.995	14.2977	13.7231	140.986	135.677	121.228	11.5465	24.1475	29.8069	13.786	14.1229	3.51968
SLS	1.6	4	3	1.61831	65	161	226	167	0.14986	-1.73432	4.93266	0.118834	0.093647	0.212481	289.354	7.2729	13.4289	135.381	130.046	115.643	8.36621	19.1398	24.5397	14.813	14.9805	3.27625
SLS	1.6	5	3	1.59855	67	185	252	171	0.166187	-1.72515	4.98204	0.123527	0.104664	0.228191	282.678	10.6056	11.7733	139.35	128.19	109.274	13.7119	21.7193	20.4662	14.6303	13.0364	2.39517
SLS	1.6	6	3	1.62309	78	184	262	163	0.13168	-1.64604	4.08768	0.136715	0.093657	0.230372	257.841	1.57903	11.8464
SLS	1.6	1	4	1.62466	76	616	692	156	0.150859	-1.49209	4.1079	0.130137	0.104122	0.234259	259.341	4.11455	11.0368	154.295	150.727	120.366	16.2982	26.7321	27.6171	27.7028	18.8343	5.09293
SLS	1.6	2	4	1.63131	65	184	249	155	0.140016	-1.49385	3.23723	0.111131	0.119815	0.230946	270.697	16.4315	9.18993	147.874	148.439	115.805	20.2631	29.2935	20.8352	27.4701	19.4021	5.20845
SLS	1.6	3	4	1.61441	70	199	269	144	0.134354	-1.41803	3.02345	0.116391	0.12529	0.24168	235.051	13.6282	8.75719	151.959	149.045	114.209	22.5663	30.4626	21.4236	26.2626	18.0176	2.89572
SLS	1.6	4	4	1.61347	68	263	331	160	0.141687	-1.51103	4.09713	0.116669	0.112402	0.229071	320.563	6.57173	10.4501	147.629	140.885	104.304	22.5685	27.443	15.5208	20.9636	10.4022	2.05366
SLS	1.6	5	4	1.63143	70	580	650	164	0.166452	-1.51166	4.45078	0.11811	0.112231	0.230341	279.236	3.15166	11.7971	154.22	148.601	118.104	18.7183	25.9403	26.0917	24.3869	18.516	4.41028
SLS	1.6	6	4	1.63288	88	183	271	149	0.144695	-1.44303	2.77014	0.147106	0.111738	0.258843	202.327	14.7706	8.61449	147.483	146.229	118.353	26.3315	36.7093	26.8437	20.0323	13.7473	4.7368
SLS	1.6	1	5	1.60614	25	456	481	239	0.16619	-2.21638	5.68925	0.055191	0.15374	0.208931	776.755	3.37244	12.2603	159.557	146.566	104.118	7.17779	10.5026	8.01276	35.3735	24.6766	7.59446
SLS	1.6	2	5	1.59807	31	338	369	233	0.18129	-2.1067	5.37652	0.066354	0.163898	0.230252	688.453	9.74173	9.09987	155.919	141.837	99.2825	11.2485	13.9497	7.96147	34.7853	23.772	5.28792
SLS	1.6	3	5	1.58837	42	178	220	234	0.194048	-2.10268	4.48194	0.09053	0.139219	0.229749	473.551	14.4692	9.41654	150.83	133.774	95.3636	15.877	18.588	7.98941	24.3863	12.9416	2.60919
SLS	1.6	4	5	1.70429	17	427	444	218	0.142094	-2.23575	6.98295	0.036643	0.176247	0.21289	1556.19	3.34415	10.1594	153.627	144.253	100.903	5.71258	7.07801	3.75203	35.8021	29.49	8.90861
SLS	1.6	5	5	1.66589	23	250	273	210	0.162111	-2.10528	4.89952	0.047881	0.184155	0.232035	1036.55	10.3647	7.68484	149.496	138.98	98.7789	8.8447	11.2204	5.03181	32.1616	26.445	7.21355
SLS	1.6	6	5	1.65036	23	303	326	219	0.158865	-2.16075	6.34579	0.049721	0.195663	0.245384	1071.59	5.48836	7.94745	144.206	130.005	92.6015	8.53472	8.97047	2.99111	31.7988	20.1115	2.15986
SLS	1.6	1	6	1.67138	64	79	143	160	0.130261	-1.43419	4.53412	0.09471	0.035859	0.13057	462.259	137.725	16.7138	177.865	167.834	121.863	12.0267	22.3276	20.1992	6.91794	9.71644	4.13836
SLS	1.6	2	6	1.65992	71	56	127	169	0.150435	-1.41891	4.87344	0.102245	0.020781	0.123025	427.718	356.71	20.4289	173.787	163.129	117.639	12.0618	20.9569	19.3821	1.88569	2.26711	0.590489
SLS	1.6	3	6	1.64689	72	63	135	174	0.15586	-1.40693	4.4817	0.102914	0.023234	0.126148	408.148	330.812	21.779	175.509	162.441	113.991	13.5236	20.7288	14.6719	1.34044	0.813994	0.39367
SLS	1.6	4	6	1.62758	70	69	139	178	0.150534	-1.47467	4.78826	0.10702	0.032083	0.139104	390.245	189.783	18.2249	173.193	164.709	121.476	9.35581	21.9481	23.3927	3.84124	6.64225	2.58492
SLS	1.6	5	6	1.6356	62	80	142	183	0.160006	-1.53037	4.97572	0.096803	0.036491	0.133294	460.221	131.969	21.2719	176.449	166.098	117.378	14.3976	23.2091	17.2001	5.22468	5.66301	1.56709
SLS	1.6	6	6	1.61894	85	33	118	171	0.150203	-1.38251	4.76966	0.115164	0.00999	0.125154	375.751	438.468	21.0997	176.748	162.084	113.604	7.72174	16.2108	18.7024	0	0	0
SLS	1.6	1	7	1.65628	96	287	383	150	0.158593	-1.32062	3.01577	0.147136	0.141421	0.288557	191.809	13.0724	5.3197	158.267	145.683	122.87	26.742	33.9355	30.9994	29.9506	26.2078	5.12092
SLS	1.6	2	7	1.62426	115	316	431	132	0.148005	-1.09858	2.74107	0.164491	0.155541	0.320032	147.571	14.2572	4.3179	150.778	144.299	123.525	29.0952	36.5861	34.283	25.1761	23.8089	2.50246
SLS	1.6	3	7	1.61616	83	303	386	158	0.12627	-1.43392	3.79642	0.130034	0.138448	0.268482	232.353	10.7974	6.09631	138.772	134.245	106.934	21.0109	25.8819	16.1942	17.578	15.1937	2.3056
SLS	1.6	4	7	1.62716	83	424	507	155	0.153341	-1.35184	3.92051	0.130325	0.135666	0.265992	254.422	9.17071	7.25613	157.746	146.414	121.081	19.9633	28.0797	28.4991	34.6565	24.9327	4.19369
SLS	1.6	5	7	1.60447	78	335	413	160	0.160305	-1.42632	2.94138	0.123637	0.15378	0.277417	184.745	12.5165	6.20051	148.053	139.839	109.181	22.8444	29.5193	19.0135	23.5878	22.7082	6.0605
SLS	1.6	6	7	1.63251	87	349	436	138	0.113262	-1.28251	3.32747	0.131269	0.160352	0.29162	195.392	7.71922	5.63153	153.924	149.452	123.039	22.8828	29.1371	26.5946	32.9088	30.9313	8.46752
SLS	1.6	1	8	1.63628	95	202	297	157	0.13946	-1.34682	2.81677	0.144747	0.110879	0.255626	184.757	25.6995	5.94542	153.957	144.378	122.792	17.0398	28.1493	25.3613	19.2931	15.2939	6.18732
SLS	1.6	2	8	1.63514	92	152	244	171	0.145964	-1.52479	2.89878	0.150062	0.090037	0.240099	188.674	35.3715	7.40133	154.98	145.79	114.818	22.4049	35.8542	19.236	11.339	7.15862	6.00819
SLS	1.6	3	8	1.6307	93	200	293	172	0.152157	-1.50602	3.25992	0.149932	0.094382	0.244313	198.28	25.9443	7.31037	155.828	136.389	112.221	15.421	25.1458	23.8229	12.0073	11.7937	1.27592
SLS	1.6	4	8	1.63709	89	137	226	182	0.154305	-1.6721	3.39162	0.150926	0.074431	0.225356	201.174	35.4733	9.12265	151.33	137.346	118.064	11.3912	23.7395	27.8393	14.7111	10.5973	1.17163
SLS	1.6	5	8	1.6383	80	268	348	176	0.138899	-1.65309	3.7477	0.139773	0.109424	0.249197	230.475	13.9765	7.84204	154.135	142.967	111.751	18.3601	26.5963	18.2913	20.6842	11.1405	1.92997
SLS	1.6	6	8	1.61967	88	258	346	181	0.151513	-1.59267	3.76161	0.150221	0.108897	0.259118	227.698	20.6818	6.03128	151.734	130.166	105.871	18.6208	22.1601	17.4651	16.3897	11.2924	1.54223
A300	1.6	1	1	1.58997	64	367	431	192	0.151608	-1.59674	3.80158	0.11495	0.21829	0.33324	261.736	6.46656	5.52615	152.829	142.814	105.151	22.6896	30.7569	16.3328	38.7081	27.5966	9.67653
A300	1.6	2	1	1.61652	68	348	416	180	0.136815	-1.539	3.73431	0.118786	0.224654	0.34344	275.851	9.75492	4.56157	151.913	141.673	106.306	23.5825	29.991	15.4112	34.5585	28.3117	10.9776
A300	1.6	3	1	1.62128	59	333	392	187	0.143264	-1.55131	4.2163	0.104446	0.223861	0.328307	277.802	10.993	5.15028
A300	1.6	4	1	1.63946	55	332	387	192	0.14064	-1.69846	3.88192	0.104296	0.26577	0.370065	266.862	12.6074	4.3005
A300	1.6	1	2	1.59853	68	277	345	227	0.175697	-1.59004	4.50882	0.110658	0.097371	0.208029	363.357	0.365077	11.1782	154.94	150.65	116.519	17.372	26.6327	21.3655	16.596	20.4603	9.09132
A300	1.6	2	2	1.62294	74	283	357	212	0.150304	-1.45309	4.62844	0.114639	0.095111	0.20975	354.17	3.91458	10.3396	157.749	150.439	116.312	16.9543	26.931	24.8131	17.5532	21.7234	5.11749
A300	1.6	3	2	1.60756	59	366	425	225	0.131194	-1.62942	4.90905	0.101256	0.125237	0.226493	405.236	3.21286	9.50896	148.915	146.076	108.527	17.3962	25.5762	16.4737	13.7527	21.6961	9.9394
A300	1.6	4	2	1.58956	78	286	364	218	0.148864	-1.47292	4.631	0.122701	0.089048	0.211749	332.946	3.43075	10.2801	152.151	143.654	109.277	18.6222	26.8957	14.3574	13.4623	12.0021	7.34322
A300	1.6	5	2	1.5841	70	329	399	229	0.154985	-1.60124	5.29743	0.117958	0.109558	0.227515	371.235	0.538783	8.94744	149.723	139.281	105.143	18.7352	26.1866	7.28902	10.5878	10.7531	11.4494
A300	1.6	6	2	1.60785	73	249	322	221	0.128143	-1.61643	4.92772	0.120543	0.081478	0.202021	355.006	4.10715	9.82792
A300	1.6	1	3	1.61719	36	142	178	185	0.173663	-1.88026	5.40961	0.06829	0.099284	0.167574	603.245	41.8479	13.1398	132.263	120.485	101.024	7.02385	11.7773	7.5747	5.45162	9.49833	3.92529
A300	1.6	2	3	1.6357	43	151	194	172	0.142592	-1.71349	6.37763	0.077936	0.090129	0.168065	559.498	23.0156	14.5205	132.585	117.621	98.3836	6.66986	10.8304	5.25706	1.81378	3.39323	1.61993
A300	1.6	3	3	1.63234	46	143	189	180	0.163838	-1.77201	5.37228	0.08458	0.087683	0.172263	514.222	24.2091	14.5601	123.642	112.481	96.4876	6.72521	9.32877	3.19973	0.327752	0.78197	0.677978
A300	1.6	1	4	1.61739	49	213	262	192	0.141117	-1.72312	7.03274	0.093669	0.156568	0.250237	531.17	6.87066	7.73632	134.952	132.372	99.3201	17.5186	20.9759	7.03444	17.1765	14.7202	4.69036
A300	1.6	2	4	1.61565	58	248	306	184	0.142047	-1.60588	5.7386	0.106752	0.157353	0.264105	380.502	4.28136	8.2058	129.169	128.537	100.896	19.5583	19.3814	6.24696	15.3431	12.6019	2.7359
A300	1.6	3	4	1.59221	59	208	267	191	0.177114	-1.61533	5.74932	0.107891	0.115889	0.223779	416.185	3.83398	11.6363
A300	1.6	4	4	1.58491	57	182	239	197	0.147823	-1.7148	6.18038	0.108537	0.131867	0.240405	386.544	5.71317	9.58157
A300	1.6	1	5	1.59897	43	208	251	231	0.180243	-2.00721	6.20536	0.087196	0.123616	0.210812	568.325	23.2311	9.87958	149.783	146.395	122.016	16.3905	19.5986	10.6268	26.6829	17.3765	3.51239
A300	1.6	2	5	1.61503	25	168	193	240	0.167598	-2.20515	7.21753	0.054575	0.143897	0.198472	1229.45	27.7781	9.50355	126.72	132.855	117.808	7.68636	9.95093	4.87242	17.2857	20.2962	7.5281
A300	1.6	3	5	1.6162	44	165	209	233	0.18025	-1.99178	5.85611	0.092392	0.127225	0.219617	527.613	24.311	10.8094	136.425	135.219	116.784	14.8072	16.9357	9.18107	15.9832	11.4868	3.20541
A300	1.6	4	5	1.6109	35	196	231	228	0.163037	-1.99823	6.14975	0.071317	0.140864	0.21218	694.656	23.1054	9.06497	134.836	129.924	114.705	11.5396	12.192	5.73775	15.6413	12.0803	3.13542
A300	1.6	1	6	1.60027	56	78	134	238	0.20545	-1.85702	6.06651	0.105158	0.03931	0.144468	525.201	175.313	26.1361	165.205	155.309	114.571	13.4205	21.9932	12.6311	3.94168	4.90127	2.45178
A300	1.6	2	6	1.62548	66	65	131	229	0.209474	-1.85125	6.08391	0.120042	0.027084	0.147127	478.597	193.171	27.7901	161.077	151.361	109.547	11.4687	20.6828	11.1181	0.953182	1.57515	0
A300	1.6	3	6	1.63887	58	65	123	231	0.196961	-1.88994	6.41313	0.105526	0.028686	0.134212	537.493	228.204	27.6932	160.087	143.08	101.102	7.61846	13.1767	6.77855	0.132853	0.245481	0.001775
A300	1.6	4	6	1.6228	61	59	120	222	0.188912	-1.80523	6.25967	0.11227	0.029022	0.141292	496.419	277.266	24.0097	163.301	144.137	102.239	6.59408	11.6278	5.90574	0	0	0.001133
A300	1.6	5	6	1.66975	60	47	107	209	0.186393	-1.78539	6.27912	0.107038	0.0221	0.129138	591.511	477.172	21.1314	155.297	147.375	106.543	6.81914	7.1166	2.36713	0	0	0
A300	1.6	6	6	1.63797	58	66	124	227	0.191696	-1.86163	6.05495	0.102952	0.027548	0.1305	550.077	194.976	26.357	148.802	132.949	95.8902	1.83411	4.17278	3.18811	0	0	0.138132
A300	1.6	1	7	1.58763	61	465	526	189	0.143532	-1.71519	4.00485	0.110514	0.144782	0.255296	323.227	3.61179	9.72456	148.254	137.987	108.83	19.7252	22.8418	8.81227	16.646	14.4573	4.60796
A300	1.6	2	7	1.58823	46	286	332	206	0.178903	-1.84485	5.12158	0.08853	0.173168	0.261698	521.471	2.79366	7.83654	134.674	128.007	105.386	13.7537	15.7955	4.59927	19.889	17.8208	5.18197
A300	1.6	3	7	1.60852	17	374	391	216	0.114418	-2.14419	6.11334	0.03439	0.280073	0.314463	2026.88	4.87546	4.75356	130.974	116.142	98.5646	4.19802	5.74022	2.11532	24.4791	27.7211	10.429
A300	1.6	4	7	1.59957	18	357	375	204	0.107151	-1.94414	5.80823	0.033382	0.199164	0.232546	2048.26	6.19288	6.306
A300	1.6	5	7	1.61211	17	314	331	203	0.121348	-2.18889	5.10187	0.035166	0.228913	0.264079	1631.91	6.34828	6.40928
A300	1.6	6	7	1.60935	24	334	358	200	0.148869	-2.02757	5.11688	0.048368	0.24536	0.293727	1059.79	5.80853	5.8584
A300	1.6	1	8	1.62791	63	350	413	188	0.098216	-1.70325	3.37764	0.117386	0.259537	0.376924	268.232	6.44977	4.15791	149.024	146.896	111.684	19.9112	31.5027	13.0534	31.4189	33.4251	15.5622
A300	1.6	2	8	1.61717	62	376	438	194	0.12734	-1.71577	3.29468	0.113772	0.211398	0.32517	272.182	10.554	4.77466	143.998	137.611	105.818	16.5732	24.1077	14.2218	28.579	27.1326	7.50407
A300	1.6	3	8	1.61681	79	315	394	193	0.146037	-1.6472	3.08556	0.143506	0.209246	0.352752	212.008	14.2858	4.05674	141.97	130.86	102.96	17.964	27.8609	14.0794	23.8561	23.873	7.7867
A300	1.6	4	8	1.62008	99	274	373	189	0.119393	-1.55282	2.72791	0.172806	0.21657	0.389376	147.257	15.1941	2.98758	140.85	128.837	102.427	25.0383	34.6668	14.55	23.4769	22.5137	6.99391
A300	1.6	5	8	1.63558	74	290	364	196	0.138422	-1.66813	3.71217	0.13431	0.192105	0.326415	235.86	16.8746	4.28008	134.881	122.538	95.6118	16.85	20.7546	7.38121	19.4127	16.1899	4.78667
A300	1.6	6	8	1.63179	83	301	384	187	0.115883	-1.59595	3.61463	0.146173	0.193168	0.339341	228.35	15.0723	3.54117	135.972	118.527	94.3752	17.3094	19.2999	8.34479	18.1886	16.7881	5.48227
